# Supplementary material for: Effects of GABACR and mGluR1 antagonists on contrast response functions of Sprague-Dawley and P23H rat retinal ganglion cells
Source: PLoS One. 2017 Dec 18;12(12):e0189980. doi: 10.1371/journal.pone.0189980 (PMC5734767; doi:10.1371/journal.pone.0189980)
Supplement: S1 Dataset — Data for each figure are presented on separate sheets. (XLSX) [file pone.0189980.s001.xlsx]

## Sheet: Fig 1C
Cell #	0	0.04	0.06	0.085	0.13	0.26	0.51	0.83
1	0	0.43	0.78	5.04	11.18	25.65	33.77	34.5
2	0	1.63	5.41	8.93	23.32	43.57	43.99	43.28
3	0	0	2.85	3.53	7.93	17.31	24.63	19.62
4	0	1.1	2.73	4.07	7.69	15.98	21.56	17.97
5	0	1.22	6.78	9.65	16.1	24.94	29.44	27.1
6	0	0.3	1.84	6.73	8.48	11.25	11.01	10.15
7	0	0.25	3.02	5.26	9.98	15.71	21.93	23.3
8	0	0	0.63	3.27	7.56	21.36	23.26	22.48
9	0	0.24	1.31	5.8	10.05	19.12	25.31	27.51
10	0	1.18	4.59	8.46	13.88	24.27	31.97	34.6
11	0	1.18	4.07	9.88	15.7	21.11	24.06	22.13
12	0	0.33	1.49	14.18	17.65	26.93	25.1	25.86
13	0	0.81	3.08	9.53	15.84	19.52	22.16	23.8
14	0	0	0.87	8.52	10.2	12.53	10.81	11.32
15	0	0.35	0.72	12.03	16.38	25.33	26.86	26.87
16	0	0.62	1.89	11.42	16.63	21.14	19.36	18.23
17	0	0	0	6.21	8.25	12.5	17.18	18.05
18	0	0	0	3.49	5.6	17.31	31.84	36.3
19	0	3.33	8.99	19.52	26.27	37.36	42.38	33.61
20	0	0.91	2.15	12.43	17.35	21.02	22.27	19.91
21	0	0	0.46	1.66	2.68	3.49	4.24	3.8
22	0	2.13	5.74	14.04	18.38	23.77	30.77	34.06
23	0	0.54	2.42	6.72	8.7	10.44	9.8	10.12
24	0	0	2.19	7.26	9.23	19	23.03	22.69
25	0	0.89	4.04	7.72	10.9	15.09	17.89	12.66
26	0	0.7	2.54	5.01	5.72	6.94	7.01	5.92
27	0	1.32	2.07	7.1	9.96	18.03	23.23	18.86
28	0	0.14	1.98	3.52	5.24	14.01	19.63	21.76
29	0	0	0	0	0	0.99	2.28	1.84
30	0	7.1	24.71	33	36.05	35.06	31.3	27.07
31	0	4.75	14.31	26.89	28.96	47.39	54.98	55.89
32	0	5.32	20.2	33.29	34.57	26.38	31.56	27.12
33	0	4.66	19.73	30.31	35.83	51.44	55.37	55.57
34	0	3.54	21.71	29.97	26.74	24.62	24.15	18.96
35	0	0.37	2.78	5.92	7.31	12.24	13.34	12.42
36	0	3.59	11.26	14.95	16.7	20.21	20.69	19.13
37	0	7.13	23.18	28.92	34.37	41.5	38.68	35.41
38	0	3.38	13.56	20.32	23.3	38.42	40.58	27.85
39	0	0	4.47	10.22	9.92	13.45	12.57	12.49
40	0	6.16	14.35	21.92	26.29	39.45	47.45	51.77
41	0	9.37	19.84	30.82	36.33	39.81	32.56	28.54
42	0	0	0	0.69	2.07	9.85	14.19	17.85
43	0	0	1.14	2.21	5.24	13.24	15.62	18.98
44	0	0	0	2.24	4.13	12.86	20.79	22.6
45	0	4.14	11.89	20.29	29.9	44.84	46.05	46.62
46	0	2.1	8.27	12.58	19.37	36.93	38.7	43.73
47	0	6.79	15.08	20.4	21.44	21.51	21.6	25.01
48	0	5.56	10.96	19.97	26.2	31.51	27.83	29.42
49	0	0	0.81	2.11	3.7	10.36	14.51	12.83
50	0	0.98	3.17	9.46	10.7	28.11	40.83	45.45
51	0	2.74	4.62	11.13	11.77	23.45	31.26	31.71
52	0	0	3.07	4.23	7.84	18.34	25.04	27.94
53	0	0	0	0.94	3.14	5.12	6.83	7.7
54	0	5.99	11.24	17.99	24.46	40.07	51.43	54.01
55	0	4.55	10.58	16.63	20.86	31.56	35.16	35.29
56	0	7.27	13.73	23.5	27.56	34.13	31.94	28.21
57	0	0	0	0	0	1.32	6.04	8.73

## Sheet: Fig 1D
Cell #	0	0.04	0.06	0.085	0.13	0.26	0.51	0.83
1	0	0	0	0	2.65	4.74	9.7	20.27
2	0	0	0	0.88	3.12	3.74	7.58	14.33
3	0	1.84	3.65	6.06	8.73	12.94	17.19	23.93
4	0	1.43	5.06	8.74	18.79	36.22	48.4	57.32
5	0	0	0.35	1.38	2.05	4.97	7.7	11.97
6	0	0	2.03	2.29	4.17	7.11	11.93	16.18
7	0	0	0.01	1.45	2.45	7.08	10.66	14.92
8	0	0	0.08	2.76	4.16	9.98	13.8	17.11
9	0	1.43	3.44	7.73	9.11	25.41	40.3	51.34
10	0	0	0	0	0	0.09	1.29	4.63
11	0	0	0	0	0.17	4.98	9.33	17.06
12	0	0	0	0	0.18	1.49	3.37	5.66
13	0	0	0.79	2.97	3.23	11.78	15.91	20.28
14	0	0	0	0	0	1.6	4.87	9.31
15	0	0	0	0	0.5	1.11	2.98	7.09
16	0	0	1.38	2.17	3.83	10.8	13.07	17.66
17	0	0	0	0	0.14	1.89	3.63	6.27
18	0	0	0	0	0	5.02	11.45	18.83
19	0	0	0	0.55	1.19	5.57	10.64	18.48
20	0	0	0	0	0	0.53	1.6	2.33
21	0	0	0	0	0.65	2.83	5.35	11.02
22	0	0	0	0	0.01	3.29	6.62	11.86
23	0	0	0	0.67	0.8	7.51	8.65	21.82
24	0	0	0	0.27	2.09	4.84	10.87	16.46
25	0	0	0.33	1.08	1.81	4.93	7.53	16.54
26	0	0	0	0.34	2	4.57	9.44	17.46
27	0	0	0.79	1.39	1.18	6.23	9.07	19.16
28	0	0	0	0	0.62	1.43	4.34	12.42
29	0	0	0	0	1.99	3.81	7.72	13.07
30	0	0	0	0	0	3.79	8.61	14.12
31	0	0	0	0	0.06	1.68	4.2	11.5
32	0	0	0.58	2.47	4.01	4.99	12.02	23.67
33	0	0	0	0.63	2.02	3.94	11.04	20.7
34	0	0	0.36	3.31	3.61	10.93	21.27	37.82
35	0	0	0	0	1.22	2.63	10.52	27.92
36	0	0	0	0.74	1.42	13.52	27.03	37.34
37	0	0	1.29	2.61	3.81	12.52	20.38	26.03
38	0	0	1.73	3.95	7.12	16.64	36.68	43.91
39	0	0	0	0	0	4.09	5.84	11.58
40	0	0	0.98	1.36	3.49	7.7	22.27	35.35
41	0	1.75	5.43	7.27	11.94	29.41	53.66	63.22
42	0	2.03	0.82	1.62	5.31	9.71	17.91	22.01
43	0	0	1.2	3.73	5.35	12.64	20.46	23.54
44	0	0.1	0.87	1.97	3.9	7.89	11.66	13.83
45	0	7.4	8.5	8.89	13.42	21.46	28.45	38.43
46	0	3.6	6.03	12.87	11.46	27.02	41.15	46.65
47	0	2.31	9.28	9.59	10.14	20.04	25.82	33.82
48	0	0	3.13	4.69	8.55	14.96	38.24	52.74
49	0	3.44	8.69	17.24	16.89	27.13	34.27	39.13
50	0	0	0	1.59	2.58	5.04	9.52	12.85
51	0	0	0	0	0.43	2.09	6.21	8.38
52	0	0	0	0.94	1.8	4.72	11.47	14.83
53	0	0	0.17	1.39	1.48	4.6	9.09	16.46
54	0	0	0.91	1.83	3.43	10.69	17.92	22.42
55	0	0	0	0	1.2	2.1	3.2	4.6
56	0	0	0	0.47	0.45	2.77	6.12	9.1
57	0	0	0	0	0.1	0.97	2.96	5.89
58	0	0	0	0	0.01	0.66	3.33	5.88
59	0	0	0	0	1.07	2.59	4.71	6.8

## Sheet: Fig 1E
Cell #	Sat. RGCs	Non-sat. RGCs
1	6.23	14.91
2	5.38	14.63
3	6.77	2.33
4	6.18	3.11
5	3.86	12.86
6	5.74	7.25
7	4.67	11.05
8	8.24	8.25
9	5.34	3.97
10	3.6	58.25
11	4.35	17.65
12	5.84	34.37
13	4.19	8.22
14	6.4	31.06
15	5.61	39.3
16	5.53	7.85
17	5.52	31.62
18	8.03	17.91
19	3.64	14.75
20	5.17	63.94
21	10.17	24.08
22	2.11	22.66
23	5.46	14.83
24	5.47	14.85
25	4.73	15.7
26	4.95	15.17
27	5.35	13.41
28	6.92	34.02
29	28.83	16.36
30	3.8	20.72
31	1.95	33.93
32	4.2	11.19
33	2.03	16.17
34	2	7.39
35	5.36	22.2
36	2.58	11.05
37	2.5	7.99
38	4.01	7.05
39	4.67	21.22
40	1.15	10.95
41	3.45	4.22
42	11.74	7.39
43	7.84	6.94
44	9.31	8.7
45	3.15	0.61
46	3.4	2.7
47	1.52	1.29
48	3.2	5.61
49	9.48	1.35
50	4.38	11.9
51	3.36	25.44
52	5.68	15.18
53	11.42	14.67
54	1.72	9.14
55	2.34	26.94
56	2.8	22.48
57	30.17	40.33
58		39.82
59		22.62

## Sheet: Fig 2A
Cell #	0	0.04	0.06	0.085	0.13	0.26	0.51	0.83
1	0	0	0	0	0	0.18	1.01	1.38
2	0	0	0	0	0.17	2.17	3.73	4.96
3	0	0	0	0	0	0.03	2.18	2.56
4	0	0	0	0	0	2.64	5.91	7.16
5	0	0	0	0	0.91	5.06	19.47	22.65
6	0	0	0	0	0.1	0.8	8.06	13.81
7	0	3.2	6.96	15.29	17.13	25.08	32.03	26.79
8	0	4	8.1	9.66	12.91	16.67	17.72	16.82
9	0	0	0	1.46	4.53	5.04	16.49	14.57
10	0	0	0.57	2.84	6.08	10.02	14.16	13.51

## Sheet: Fig 2B
Cell #	0	0.04	0.06	0.085	0.13	0.26	0.51	0.83
1	0	0	0	0	0	1.27	2.73	4.68
2	0	0	0	0	0	1.68	4.07	13.89
3	0	0	0	0	0	0.51	1.81	4.25
4	0	0	0	0	0	0.44	0.56	1.61
5	0	0	0	0	0	0.33	0.65	2.9
6	0	0	0	0	1.33	2.86	4.94	10.5
7	0	0	0	0	0.49	3.58	5.13	7.34
8	0	0	0	0	0.61	4.27	11.6	18.66
9	0	0	0	0	0.18	5.04	14.73	23.06
10	0	0	0	0	1.9	6.69	12.28	17.88
11	0	0	2.45	5.53	9.45	16.2	31.03	45.31
12	0	0	0.1	2.01	4.34	7.03	16.92	25.09
13	0	0	0	0.32	1.05	1.63	5.59	11.01
14	0	0	0	0	0.25	1.89	6.47	10.85
15	0	0	0	0.26	0.73	2.65	7.88	11.11
16	0	0	0	2.5	6.9	9.51	13.71	20.5
17	0	0	1.8	1.45	2.59	5.26	10.3	14.78
18	0	0	4	7.71	10.1	17.81	24.25	31.32
19	0	0	2.99	5.03	6.98	13.45	25.92	42.91
20	0	0	0.84	1.21	5.08	8.96	16.71	32.97
21	0	0	1.47	5.09	6.59	12.04	20.87	32.71
22	0	0	0.1	0.53	1.33	1.92	5.43	7.18
23	0	0	0.66	0.75	2.66	5.14	10.82	12.94
24	0	0	0.45	0.19	1.12	1.82	4.25	8.21
25	0	0	0	0	1.05	5.17	15.01	21.47
26	0	0	0	0.03	1.07	6.1	14.11	22.39
27	0	0	1.04	2.28	3.67	7.08	15.81	24.12
28	0	0	0.25	0.26	1.42	6.35	11.99	15.3
29	0	0	0	1.54	1.58	6.37	11.4	15.9
30	0	0	0	0.75	1.94	10.36	32.15	50.33
31	0	0	0.01	0.72	0.66	1.63	4.75	12.73
32	0	0	0	0.49	0.72	0.58	2.56	2.02
33	0	0	0	3.48	3.36	7.43	17.48	22.68
34	0	0	0	0.75	0.08	5.29	15.46	23.85
35	0	0	0.2	0.44	0.96	3.88	7.39	11.39
36	0	0	0.01	0.44	0.52	2.49	4.38	8.04
37	0	0	0.24	0.35	1.55	4.99	9.74	17.38
38	0	0	0.8	1.95	3.1	5.25	9.34	19.08
39	0	0	0.51	0.55	0.88	2.88	8.12	21.99
40	0	0	0	0.04	0.51	2.22	4.37	10.57
41	0	0	1.5	3.95	7.27	9.93	21.32	27.6
42	0	0	0	0.2	0.11	1.02	2.13	6.16
43	0	0	0	0	1.79	3.67	7.8	16.82
44	0	0	0	0	1.12	1.02	5.38	15.08
45	0	0.13	2.7	3.7	5.47	10.62	16.04	18.95
46	0	0	0.77	1.36	3.09	4.06	9.6	21.99
47	0	0	3.25	4.71	7.16	15.92	28.01	46.42
48	0	0	0	0	0.26	0.44	1.75	7.64
49	0	0	0	0	0	1.39	3.2	5.56
50	0	0	0	0	0.33	1.53	1.63	4.22
51	0	0	0	0.86	1.91	3.06	5.38	10.43
52	0	0	0	0	0	0.7	0.83	3.81
53	0	0	0	0	0	1.62	2.53	7.1
54	0	0	0	0	0	1.21	3.08	8.63
55	0	0	0	0	0.69	1.21	3.5	8.71
56	0	0	0	0	0	1.37	3.18	4.73
57	0	0	0.44	0.92	2.81	6.12	7.05	13.77
58	0	0	0	0	0.1	0.29	1.61	8.85
59	0	0	0	0	2.55	4.65	9.78	18.94

## Sheet: Fig 2C
Cell #	Sat. RGCs	Non-sat. RGCs
1	26.92	39.5
2	48.45	36.28
3	23.72	53.57
4	19.91	72.9
5	32.51	23.32
6	4.26	20.24
7	2.53	18.6
8	12.37	18.16
9	7.48	13.05
10	>83	3.98
11		9.54
12		26.7
13		26.88
14		22.34
15		5.81
16		10.44
17		3
18		4.06
19		8.27
20		4.47
21		22.8
22		12.78
23		27.72
24		17.21
25		15.23
26		8.98
27		14.43
28		12.69
29		12.7
30		31.2
31		53.5
32		9.53
33		17.58
34		18.07
35		>83
36		26.22
37		15.22
38		11.99
39		23.76
40		29.77
41		5.73
42		46.69
43		18.65
44		31.92
45		5.68
46		15.86
47		3.98
48		52.6
49		36.14
50		48.24
51		19.2
52		65.32
53		40.81
54		40.04
55		36.2
56		35.07
57		11.38
58		53.98
59		14.24

## Sheet: Fig 3A
	Control	Control	Control	Control	Control	Control	Control	Control	TPMPA	TPMPA	TPMPA	TPMPA	TPMPA	TPMPA	TPMPA	TPMPA
Cell #	0	0.04	0.06	0.085	0.13	0.26	0.51	0.83	0	0.04	0.06	0.085	0.13	0.26	0.51	0.83
1	0	0	0	0	0	0.99	2.28	1.84	0	0	0	0	0.19	0.5	0.25	1.97
2	0	7.1	24.71	33	36.05	35.06	31.3	27.07	0	0	17.52	21.29	30.88	43.15	50.85	52.72
3	0	4.75	14.31	26.89	28.96	47.39	54.98	55.89	0	0	6.13	7.87	14.52	29.49	46.16	68.4
4	0	5.32	20.2	33.29	34.57	26.38	31.56	27.12	0	5.62	14.03	14.94	23.45	37.3	40.32	46.37
5	0	4.66	19.73	30.31	35.83	51.44	55.37	55.57	0	0	12.87	12.04	17.53	30.18	37.7	54.09
6	0	3.54	21.71	29.97	26.74	24.62	24.15	18.96	0	0	17.36	18.12	22.34	37.71	42.08	46.71
7	0	0.37	2.78	5.92	7.31	12.24	13.34	12.42	0	0	0	0.3	1.31	5.15	11.55	19.19
8	0	3.59	11.26	14.95	16.7	20.21	20.69	19.13	0	1.96	6.12	7.96	14.53	25.74	28.63	23.25
9	0	7.13	23.18	28.92	34.37	41.5	38.68	35.41	0	6.45	16.33	19.78	29	44.92	63.06	76.06
10	0	3.38	13.56	20.32	23.3	38.42	40.58	27.85	0	4.22	4.73	8.65	11.15	23.29	20.12	22.49
11	0	0	4.47	10.22	9.92	13.45	12.57	12.49	0	0.56	2.15	4.86	7.38	16.62	20.62	22.9
12	0	6.16	14.35	21.92	26.29	39.45	47.45	51.77	0	2.97	7.12	7.9	12.35	25.78	30.68	46.91
13	0	9.37	19.84	30.82	36.33	39.81	32.56	28.54	0	9.71	16.8	20.05	18.96	31.15	36.35	38.17
14	0	0	0	0.69	2.07	9.85	14.19	17.85	0	0	0	0.57	1.24	5.56	10.71	27.31
15	0	0	1.14	2.21	5.24	13.24	15.62	18.98	0	0	0	1.25	0.87	5.18	11.42	20.83

## Sheet: Fig 3B
	Control	Control	Control	Control	Control	Control	Control	Control	TPMPA	TPMPA	TPMPA	TPMPA	TPMPA	TPMPA	TPMPA	TPMPA
Cell #	0	0.04	0.06	0.085	0.13	0.26	0.51	0.83	0	0.04	0.06	0.085	0.13	0.26	0.51	0.83
1	0	0	0	0	0	1.32	6.04	8.73	0	0	0	0	1.33	4.69	9.22	13.54
2	0	1.43	3.44	7.73	9.11	25.41	40.3	51.34	0	0.76	3.6	3.3	3.26	5.41	19.61	41
3	0	0	0	0	0	0.09	1.29	4.63	0	0	0	0	0	0.21	0.65	3.82
4	0	0	0	0	0.17	4.98	9.33	17.06	0	0	0	0	0.68	4.22	7.56	16.04
5	0	0	0	0	0.18	1.49	3.37	5.66	0	0	0	0	0	2.3	6.05	16.67
6	0	0	0.79	2.97	3.23	11.78	15.91	20.28	0	0	0	0.46	0.56	5.66	10.44	22.91
7	0	0	0	0	0	1.6	4.87	9.31	0	0	0	0	2.16	5.92	13.22	22.29
8	0	0	1.14	2.21	5.24	13.24	15.62	18.98	0	0	0	1.25	0.87	5.18	11.42	20.83
9	0	0	0	0	0.5	1.11	2.98	7.09	0	0	0	0	0	3.52	7.55	12.7
10	0	0	1.38	2.17	3.83	10.8	13.07	17.66	0	0	0	1.63	1.44	5.52	11.39	17.78
11	0	0	0	0	0.14	1.89	3.63	6.27	0	0	0	0	0	3.92	5.27	5.81
12	0	0	0	0	0	5.02	11.45	18.83	0	0	0	0	0	0.16	0.78	18.97
13	0	0	0	0.55	1.19	5.57	10.64	18.48	0	0	0	0.5	0.86	1.97	2.3	16.86
14	0	0	0	0	0	0.53	1.6	2.33	0	0	0	0	0	0.04	1.99	1.8
15	0	0	0	0	0.65	2.83	5.35	11.02	0	0	0	0	0.5	3.57	8.5	17.49
16	0	0	0	0	0.01	3.29	6.62	11.86	0	0	0	0	1.74	2.64	3.87	12.14
17	0	0	0	0.67	0.8	7.51	8.65	21.82	0	0	0.53	1.61	1.86	7.35	14.87	25.43
18	0	0	0	0.27	2.09	4.84	10.87	16.46	0	0	0	3.69	3.27	9.98	19.09	29.12
19	0	0	0.33	1.08	1.81	4.93	7.53	16.54	0	0	0.38	1.43	1.75	6.25	14.02	17.2
20	0	0	0	0.34	2	4.57	9.44	17.46	0	0	0	1.42	4.8	8.95	17.13	27.54
21	0	0	0.79	1.39	1.18	6.23	9.07	19.16	0	0	1.18	1.38	1.72	8.41	17.28	27.05
22	0	0	0	0	0.62	1.43	4.34	12.42	0	0	0	1.14	3.21	9.37	17.73	28.17
23	0	0	0	0	1.99	3.81	7.72	13.07	0	0	0	0	0.94	3.67	6.98	15.16
24	0	0	0	0	0	3.79	8.61	14.12	0	0	0	0.98	0.47	5.1	11.94	22.32
25	0	0	0	0	0.06	1.68	4.2	11.5	0	0	0	1.98	1.88	8.8	13.68	24.75
26	0	0	0.58	2.47	4.01	4.99	12.02	23.67	0	0	2.69	3.6	4.22	15.31	24.96	51.23
27	0	0	0	0.63	2.02	3.94	11.04	20.7	0	0	1.59	1.21	3.13	11.27	21.88	35.49
28	0	0	0.36	3.31	3.61	10.93	21.27	37.82	0	1.24	1.53	1.88	4.15	12.6	23.19	38.9

## Sheet: Fig 3C
Cell #	Control	TPMPA
1	28.83	83
2	3.8	1.66
3	1.95	1.77
4	4.2	1.67
5	2.03	0.3
6	5.36	15.7
7	2.58	4.8
8	2.5	2.73
9	4.01	4.36
10	4.67	5.73
11	1.15	1.41
12	3.45	0.76
13	11.74	17.32
14	7.84	15.22
15	30.17	16.19

## Sheet: Fig 3D
Cell #	Control	TPMPA
1	30.17	16.19
2	3.97	19.72
3	58.25	69.15
4	17.65	18.94
5	34.37	28.52
6	8.22	15.96
7	31.06	13.42
8	39.3	21.55
9	7.85	13.52
10	31.62	21.7
11	17.91	58.83
12	14.75	47.26
13	63.94	>83
14	24.08	20.5
15	22.66	29.75
16	14.83	11.19
17	14.85	7.73
18	15.7	13.5
19	15.17	8.12
20	13.41	10.95
21	34.02	9.62
22	16.36	20.36
23	20.72	16.25
24	33.93	9.5
25	11.19	5.9
26	16.17	8.59
27	7.39	6.78
28	2	1.7

[truncated: 13 more sheets: Fig 4A, Fig 4B, Fig 4C, Fig 4D, Fig 5A, Fig 5B, Fig 5C, Fig 5D, Fig 6A, Fig 6B, Fig 6C, Fig 6D, Sheet1]
